# Supplementary material for: Genome-centered metagenomics illuminates adaptations of core members to a partial Nitritation–Anammox bioreactor under periodic microaeration
Source: Front Microbiol. 2023 Jan 26;14:1046769. doi: 10.3389/fmicb.2023.1046769 (PMC9909701; doi:10.3389/fmicb.2023.1046769)
Supplement: Supplementary file 3 [file Data_Sheet_1.XLSX]

## Sheet: Suppl data1
Bin number	Bin ID	taxonomy	Completeness (%)	Contamination (%)	Quality	GC content	Genome size (bp)	# scaffolds	# contigs	Longest scaffold (bp)	Longest contig (bp)	scaffolds N50	contigs N50	# predicted genes
Bin001	CFX01	Bacteria; Chloroflexota; Anaerolineae; SBR1031; UBA2796; UBA2796	99.55	3.36	High	0.56	6120000	194	206	478849	478849	129721	86108	5351
Bin003	AMX01	Bacteria; Planctomycetota; Brocadiae; Brocadiales; Brocadiaceae; Jettenia	95.6	1.65	High	0.39	3670000	72	95	552696	552696	100945	100945	3286
Bin004	NTP04	Bacteria; Nitrospirota; Nitrospiria; Nitrospirales; Nitrospiraceae; ;	96.82	5.51	Medium	0.61	4530000	111	115	259946	259946	87392	87242	4466
Bin005	PRO01	Bacteria; Proteobacteria; Gammaproteobacteria; Burkholderiales; Nitrosomonadaceae; Nitrosomonas	99.52	0.98	High	0.49	3120000	86	87	288654	288654	102978	102978	2972
Bin006	PLA01	Bacteria; Planctomycetota; Phycisphaerae; UBA1845; UTPLA1; PLA3	96.59	0	High	0.63	4430000	72	73	423651	423651	249119	227132	3644
Bin007	NTP05	Bacteria; Nitrospirota; Nitrospiria; Nitrospirales; Nitrospiraceae; Nitrospira_A; Nitrospira_A sp001567445	96.76	5.86	Medium	0.6	4310000	79	80	563508	423692	163650	163650	4144
Bin008	CFX09	Bacteria; Chloroflexota; Anaerolineae; Anaerolineales; EnvOPS12; OLB14; OLB14 sp008363285	98.28	8.62	Medium	0.54	3800000	331	366	98850	98850	23200	19889	3767
Bin009	PLA02	Bacteria; Planctomycetota; Phycisphaerae; Phycisphaerales; SM1A02; CAADGN01; CAADGN01 sp014584315	96.52	0	High	0.7	3680000	60	64	312154	312154	142871	137939	3156
Bin010	PRO02	Bacteria; Proteobacteria; Gammaproteobacteria; Burkholderiales; Rhodocyclaceae; UTPRO2; UTPRO2 sp008933825	92.05	2.13	High	0.67	3280000	162	167	212199	171877	65981	64995	3321
Bin015	KSB01	Bacteria; KSB1; UBA2214; DRLW01; QEVD01; QEVD01;	95.54	2.2	High	0.53	7190000	267	298	272461	220881	65326	62340	6028
Bin017	PLA03	Bacteria; Planctomycetota; UBA8742; UBA2392; UBA2392; UBA2392; UBA2392 sp002343805	91.98	4.55	High	0.64	3880000	196	230	250363	250363	44575	33917	3256
Bin018	NTP01	Bacteria; Nitrospirota; Nitrospiria; Nitrospirales; Nitrospiraceae; Nitrospira_A;	93.52	5	High	0.59	4230000	215	222	212876	182158	35705	35705	4312
Bin019	PRO09	Bacteria; Proteobacteria; Gammaproteobacteria; Burkholderiales; Nitrosomonadaceae; Nitrosomonas;	77.86	0.48	Medium	0.49	2060000	242	365	78876	78876	14062	8382	2006
Bin020	PRO03	Bacteria; Proteobacteria; Gammaproteobacteria; Burkholderiales; Rhodocyclaceae; Thauera;	94.15	0.83	High	0.68	3840000	152	176	210049	162973	67742	53732	3573
Bin021	CFX02	Bacteria; Chloroflexota; Anaerolineae; SBR1031; A4b; GCA-2702065;	92.73	1.82	High	0.67	3920000	101	122	282132	282132	95593	71522	3351
Bin022	ATM01	Bacteria; Armatimonadota; Fimbriimonadia; Fimbriimonadales; Fimbriimonadaceae; OLB18; OLB18 sp001567425	90.28	0.93	High	0.61	2630000	169	225	128028	81297	34765	22766	2478
Bin023	NTP02	Bacteria; Nitrospirota; Nitrospiria; Nitrospirales; Nitrospiraceae; Nitrospira_A; Nitrospira_A sp003456605	97.67	2.73	High	0.6	4530000	222	247	191406	191406	63336	51943	4459
Bin024	PRO10	Bacteria; Proteobacteria; Gammaproteobacteria; Burkholderiales; Casimicrobiaceae; ;	87.05	0.56	Medium	0.63	3510000	76	99	194884	194760	104601	79498	3215
Bin025	OLB01	Bacteria; OLB16; OLB16; OLB16; OLB16; OLB16; OLB16 sp001567115	98.88	2.25	High	0.55	4370000	182	326	177845	85729	54680	22052	3503
Bin026	PRO11	Bacteria; Proteobacteria; Gammaproteobacteria; GCA-2729495; GCA-2729495; QUBU01; QUBU01 sp014337915	79.25	1.32	Medium	0.69	2280000	56	85	229632	158762	74422	57768	2139
Bin027	BCD01	Bacteria; Bacteroidota; Bacteroidia; AKYH767-A; OLB10; OLB10; OLB10 sp001567275	100	3.33	High	0.39	3120000	90	104	295552	275379	129522	88234	2606
Bin028	PRO04	Bacteria; Proteobacteria; Gammaproteobacteria; UBA5335; UBA5335; Macondimonas;	97.8	0	High	0.66	2710000	46	53	568664	568664	352277	352277	2625
Bin029	CFX03	Bacteria; Chloroflexota; Anaerolineae; SBR1031; A4b; OLB15; OLB15 sp001567085	90	0	High	0.55	4030000	143	474	250407	57724	62634	12898	3534
Bin030	BCD02	Bacteria; Bacteroidota; Ignavibacteria; SJA-28; B-1AR; OLB4; OLB4 sp002050165	95.08	1.82	High	0.38	2720000	121	135	287196	279335	211570	211570	2444
Bin031	CYA01	Bacteria; Cyanobacteria; Vampirovibrionia; Obscuribacterales; Obscuribacteraceae; ;	92.31	1.42	High	0.54	5790000	81	123	433367	371301	215513	135038	4899
Bin032	PRO05	Bacteria; Proteobacteria; Gammaproteobacteria; Burkholderiales; Nitrosomonadaceae; Nitrosomonas; Nitrosomonas europaea	98.55	0.62	High	0.51	2830000	99	103	185702	185702	64829	62240	2620
Bin033	GEM01	Bacteria; Gemmatimonadota; Gemmatimonadetes; Gemmatimonadales; Gemmatimonadaceae; JABWBJ01;	98.9	3.3	High	0.72	4010000	80	93	455199	313311	111509	98076	3480
Bin034	CFX10	Bacteria; Chloroflexota; Anaerolineae; Anaerolineales; EnvOPS12; UBA12294;	89.09	7.45	Medium	0.57	4670000	433	536	115476	92905	20764	17120	4564
Bin035	CFX11	Bacteria; Chloroflexota; Anaerolineae; Anaerolineales; EnvOPS12; UBA7227; UBA7227 sp002473085	87.27	2.18	Medium	0.61	2860000	125	201	154000	104319	41369	26776	2663
Bin036	PAT01	Bacteria; Patescibacteria; ABY1; 2-02-FULL-49-11; ; ;	75.69	0	Medium	0.484115	1730000	49	53	875303	418970	875303	277883	1720
Bin037	PAT02	Bacteria; Patescibacteria; Dojkabacteria; B142; ; ;	77.27	1.72	Medium	0.3254	1030000	35	37	177334	144960	77064	74688	988
Bin038	CFX04	Bacteria; Chloroflexota; Anaerolineae; SBR1031; A4b; GCA-2794515;	98.18	2.27	High	0.477371	5220000	118	140	840659	583783	196315	196315	4433
Bin042	ACD03	Bacteria; Acidobacteriota; Blastocatellia; Pyrinomonadales; Pyrinomonadaceae; OLB17;	77.08	2.18	Medium	0.570176	2950000	578	838	36377	34723	8091	4292	3185
Bin044	BCD03	Bacteria; Bacteroidota; Ignavibacteria; Ignavibacteriales; Ignavibacteriaceae; ;	96.65	1.12	High	0.371812	3660000	166	207	220270	105729	52118	38005	3114
Bin045	MYX02	Bacteria; Myxococcota; UBA9160; UBA9160; UBA9160; CAADGG01;	87.53	0.86	Medium	0.737501	3970000	247	252	219317	171513	30829	30829	3721
Bin046	PLA04	Bacteria; Planctomycetota; Phycisphaerae; Phycisphaerales; SM1A02; JABWBB01;	97.73	0	High	0.678877	3620000	109	116	654583	654583	298590	150319	3189
Bin047	PRO12	Bacteria; Proteobacteria; Gammaproteobacteria; Burkholderiales; Nitrosomonadaceae; Nitrosomonas;	89.71	3.06	Medium	0.45495	3670000	263	285	120760	114920	47508	47508	3478
Bin048	NTP03	Bacteria; Nitrospirota; Nitrospiria; Nitrospirales; Nitrospiraceae; Nitrospira_F;	96.7	3.64	High	0.566285	5530000	509	587	244505	132819	30167	25938	5911
Bin049	PRO06	Bacteria; Proteobacteria; Gammaproteobacteria; Xanthomonadales; Rhodanobacteraceae; Dokdonella_A; Dokdonella_A sp014338185	90.82	0.98	High	0.697015	2930000	49	56	233331	233331	94514	87318	2552
Bin050	ACD01	Bacteria; Acidobacteriota; Vicinamibacteria; Vicinamibacterales; UBA2999; 12-FULL-67-14b;	90.52	23.98	High	0.695729	5810000	1230	1377	48483	48483	7232	5864	5924
Bin051	BCD04	Bacteria; Bacteroidota; Ignavibacteria; Ignavibacteriales; Ignavibacteriaceae; UTCHB3; UTCHB3 sp008363265	98.32	1.12	High	0.473588	4450000	133	146	533496	417075	250836	206175	3658
Bin054	BCD05	Bacteria; Bacteroidota; Bacteroidia; Cytophagales; Cyclobacteriaceae; ELB16-189; ELB16-189 sp013414665	100	1.09	High	0.436601	4310000	70	79	690674	626866	377706	352562	3880
Bin055	AMX02	Bacteria; Planctomycetota; Brocadiae; Brocadiales; Brocadiaceae; Brocadia; Brocadia sapporoensis	100	3.85	High	0.421115	3280000	189	252	172083	132803	45851	31983	3044
Bin056	CFX12	Bacteria; Chloroflexota; Anaerolineae; Anaerolineales; EnvOPS12; OLB14; OLB14 sp002343775	79.27	3.18	Medium	0.538534	4190000	556	687	56136	54272	14009	10720	4394
Bin057	ATN01	Bacteria; Actinobacteriota; Thermoleophilia; Solirubrobacterales; Solirubrobacteraceae; F1-60-MAGs163;	98.15	1	High	0.727598	2610000	156	178	125158	125158	29225	26195	2719
Bin058	BCD06	Bacteria; Bacteroidota; Kapabacteria; Kapabacteriales; UBA2268; PGYU01;	97.43	3.01	High	0.372866	3430000	125	132	505271	505271	283514	283514	2914
Bin059	CFX05	Bacteria; Chloroflexota; Anaerolineae; Anaerolineales; UBA6663; SpSt-583;	92.02	12.27	High	0.688757	6630000	567	667	118364	118364	25227	21176	6033
Bin060	BCD07	Bacteria; Bacteroidota; Bacteroidia; Flavobacteriales; Vicingaceae; BCD5;	100	1.08	High	0.368621	3160000	69	75	404262	241775	152973	132033	2802
Bin064	BCD08	Bacteria; Bacteroidota; Bacteroidia; AKYH767-A; OLB10; CAADHD01;	100	0.48	High	0.399256	2740000	29	38	628840	628840	516683	173165	2297
Bin065	BCD09	Bacteria; Bacteroidota; Bacteroidia; Chitinophagales; Saprospiraceae; OLB8; OLB8 sp001567405	91.58	1.49	High	0.414079	3350000	67	80	330014	330014	101282	86644	2731
Bin066	CFX06	Bacteria; Chloroflexota; Anaerolineae; SBR1031; J027; SB15; SB15 sp008933735	94.09	5	High	0.534065	7130000	237	387	428922	217003	141933	44097	6432
Bin067	CFX07	Bacteria; Chloroflexota; Anaerolineae; SBR1031; A4b; CFX2; CFX2 sp014338005	91.82	2.73	High	0.608262	4980000	219	250	178333	178333	40500	35494	4323
Bin068	ATN02	Bacteria; Actinobacteriota; Actinomycetia; Mycobacteriales; Mycobacteriaceae; Mycobacterium; Mycobacterium abscessus	98.46	4.18	High	0.639975	6070000	390	441	410799	209269	68449	52204	6245
Bin069	EIS01	Bacteria; Eisenbacteria; RBG-16-71-46; RBG-16-71-46; RBG-16-71-46; CAIXRL01;	79.31	1.72	Medium	0.72798	3860000	335	344	60846	60846	16905	16487	3333
Bin070	KSB02	Bacteria; KSB1; UBA2214; DRLW01; QEVD01; QEVD01; QEVD01 sp013359425	92.24	1.1	High	0.599063	6600000	400	523	132648	132648	38714	32563	5166
Bin071	PRO07	Bacteria; Proteobacteria; Gammaproteobacteria; Burkholderiales; Burkholderiaceae; Aquabacterium_A; Aquabacterium_A sp013360485	95.17	3.27	High	0.682315	5750000	286	310	254743	235501	67750	53942	5232
Bin072	ATM02	Bacteria; Armatimonadota; Fimbriimonadia; Fimbriimonadales; ATM1; ATM1; ATM1 sp003577165	93.21	2.04	High	0.609142	3190000	221	265	371857	173166	70264	63615	3138
Bin074	MYX01	Bacteria; Myxococcota; UBA9160; UBA9160; UBA9160; ;	93.55	1.61	High	0.694351	4320000	84	125	447080	206624	141987	69054	3770
Bin076	ACD04	Bacteria; Acidobacteriota; Vicinamibacteria; Fen-336; Fen-336; ;	86.47	8.97	Medium	0.732316	5670000	1135	1334	51216	28273	7662	6510	5846
Bin077	PRO08	Bacteria; Proteobacteria; Alphaproteobacteria; Micavibrionales; Micavibrionaceae; ;	93.79	1.52	High	0.583187	2420000	218	312	93523	54022	22775	17563	2554
Bin078	CFX13	Bacteria; Chloroflexota; Anaerolineae; SBR1031; A4b; ;	89.09	2.73	Medium	0.564936	5420000	228	322	174027	156047	43800	29094	4742
Bin079	BCD10	Bacteria; Bacteroidota; Ignavibacteria; SJA-28; B-1AR; ;	95.63	0	High	0.427419	3690000	137	144	196471	196471	50713	47216	3038
Bin080	BCD11	Bacteria; Bacteroidota; Bacteroidia; Chitinophagales; Saprospiraceae; M3007;	98.02	1.82	High	0.559305	6070000	249	380	206231	162825	67910	33742	4590
Bin082	BCD12	Bacteria; Bacteroidota; Ignavibacteria; Ignavibacteriales; Ignavibacteriaceae; ;	97.77	1.41	High	0.442471	3990000	118	198	162162	102083	68643	42769	3334
Bin083	MYX03	Bacteria; Myxococcota; UBA6777; UBA6777; UBA6777; M3003;	88.15	5.16	Medium	0.499441	8190000	1185	1852	69068	32438	11430	7083	7070
Bin084	CFX14	Bacteria; Chloroflexota; Anaerolineae; SBR1031; UBA3940; ;	75.81	5.45	Medium	0.588706	3790000	805	1099	60008	30523	9705	7162	4027
Bin085	PRO13	Bacteria; Proteobacteria; Gammaproteobacteria; Burkholderiales; SG8-39; ;	83	3.81	Medium	0.722321	3920000	419	453	62130	62130	15174	13700	4116
Bin086	BCD17	Bacteria; Bacteroidota; Bacteroidia; Chitinophagales; Saprospiraceae; UBA2329; UBA2329 sp002344975	97.47	6.94	Medium	0.52567	6270000	547	740	228919	228919	46640	36181	5351
Bin089	ACD05	Bacteria; Acidobacteriota; Blastocatellia; Pyrinomonadales; Pyrinomonadaceae; OLB17; OLB17 sp003577445	80.82	6.84	Medium	0.549992	2560000	180	237	156347	78762	43023	26871	2472
Bin090	VER02	Bacteria; Verrucomicrobiota; Verrucomicrobiae; Pedosphaerales; CAIMTB01; CAIMTB01;	97.03	6.34	Medium	0.667781	7550000	985	1473	72205	45350	16286	10538	6346
Bin091	BCD13	Bacteria; Bacteroidota; Kapabacteria; Kapabacteriales; Kapabacteriaceae; OLB6;	96.99	0.55	High	0.52272	2940000	198	274	254416	157761	80170	49542	2525
Bin093	CFX08	Bacteria; Chloroflexota; Anaerolineae; Anaerolineales; EnvOPS12; OLB14; OLB14 sp900696595	90.91	0.91	High	0.568839	3610000	187	219	107098	90449	40120	34576	3349
Bin094	BCD14	Bacteria; Bacteroidota; Ignavibacteria; Ignavibacteriales; Ignavibacteriaceae; JABWCL01; JABWCL01 sp013360295	97.77	0.56	High	0.432145	4320000	210	264	175784	146641	46596	34686	3525
Bin097	BCD18	Bacteria; Bacteroidota; Ignavibacteria; SJA-28; OLB5; OLB5; OLB5 sp001567545	88.14	0.82	Medium	0.37448	3230000	392	562	113786	73598	18225	10653	3008
Bin099	ATM03	Bacteria; Armatimonadota; Fimbriimonadia; Fimbriimonadales; Fimbriimonadaceae; ;	94.91	4.17	High	0.621377	3600000	109	154	242536	242536	118839	95271	3393
Bin102	BCD15	Bacteria; Bacteroidota; Bacteroidia; Cytophagales; Cyclobacteriaceae; UBA2336	98.51	2.71	High	0.435643	4580000	226	291	361047	314715	124486	69439	4284
Bin104	BCD16	Bacteria; Bacteroidota; Bacteroidia; Chitinophagales; Chitinophagaceae; Ferruginibacter	99.51	4.93	High	0.372549	3630000	265	352	416998	204417	85604	68326	3337
Bin110	CAL01	Bacteria; Calditrichota; Calditrichia; RBG-13-44-9; J042; JABWBP01; JABWBP01 sp013360445	89.5	2.75	Medium	0.550668	5640000	1031	1449	34965	25462	9473	6895	5005
Bin111	ACD02	Bacteria; Acidobacteriota; Acidobacteriae; Bryobacterales; Bryobacteraceae; CAADGY01; CAADGY01 sp900696665	92.98	0.88	High	0.59214	6110000	152	166	362632	341483	90235	79844	5252
Bin127	BCD19	Bacteria; Bacteroidota; Bacteroidia; Chitinophagales; Chitinophagaceae; UBA1930;	85.18	3.37	Medium	0.290473	1820000	610	849	20238	19086	3551	2817	2108
Bin132	CFX15	Bacteria; Chloroflexota; Anaerolineae; Anaerolineales; Anaerolineaceae; ;	80.77	4.02	Medium	0.552483	3020000	462	734	43145	35740	12744	7671	3125
Bin142	VER01	Bacteria; Verrucomicrobiota; Verrucomicrobiae; Chthoniobacterales; JACTMZ01; JACTMZ01; JACTMZ01 sp014584375	97.3	0.88	High	0.564654	2660000	46	53	248536	244602	162083	118334	2517
Bin147	PLA05	Bacteria; Planctomycetota; Planctomycetes; Pirellulales; Ga0077529; Bythopirellula;	81.1	7.61	Medium	0.558818	4270000	1168	1439	23933	19112	4981	4254	4576
Bin155	ATM04	Bacteria; Armatimonadota; Fimbriimonadia; Fimbriimonadales; Fimbriimonadaceae; UBA2387	92.59	2.88	High	0.666878	3600000	243	411	101625	45850	27876	16495	3478
Bin176	ATN03	Bacteria; Actinobacteriota; Acidimicrobiia; Acidimicrobiales; Ilumatobacteraceae; ;	88.79	5.94	Medium	0.678059	4920000	1008	1532	38234	32022	8049	5253	5282
